# Supplementary material for: Developing a Mediterranean Healthy Food Basket and an Updated Australian Healthy Food Basket Modelled on the Australian Guide to Healthy Eating
Source: Nutrients. 2023 Mar 30;15(7):1692. doi: 10.3390/nu15071692 (PMC10096976; doi:10.3390/nu15071692)
Supplement: Supplementary file 1 [file nutrients-15-01692-s001.zip]

Archive with 1 entries (1 files):
- nutrients-2294802-supplementary.pdf
